# Supplementary material for: Pro-angiogenic scaffold-free Bio three-dimensional conduit developed from human induced pluripotent stem cell-derived mesenchymal stem cells promotes peripheral nerve regeneration
Source: Sci Rep. 2020 Jul 21;10:12034. doi: 10.1038/s41598-020-68745-1 (PMC7374629; doi:10.1038/s41598-020-68745-1)
Supplement: Supplementary file 2 — Supplementary Information 2. [file 41598_2020_68745_MOESM2_ESM.xlsx]

## Sheet: Primers
Gene	sence	antisence
CD44	GCAATGCTTCTCAGACCACA	GAGGGGAGAGGGTAGACAGG
CD73	GCCGCTTTAGAGAATGCAAC	CTCGACACTTGGTGCAAAGA
CD90	AGGGCACCTACACGTGTGCA	GCACTGGAACTTGAGGCTTCC
CD105	CACTAGCCAGGTCTCGAAGG	CTGAGGACCAGAAGCACCTC
NGF	CACACTGAGGTGCATAGCGT	TGATGACCGCTTGCTCCTGT
NRG1	CGGTGTCCATGCCTTCCAT	GTGTCACGAGAAGTAGAGGTCT
TRAF6	TCATTATGATCTGGACTGCCCAAC	TGCAAGTGTCGTGCCAAGTG
HDF	CCAGATCCTTGTGGCTCCTATC	GGTTAGCGATTCAGTTCCGTG
VEGFA	CTTGCCTTGCTGCTCTACC	CACACAGGATGGCTTGAAG
VEGFB	TGTCTCCCAGCCTGATGC	TGGCTTCACAGCACTGTC
ANGPT1	GGGACAGCAGGCAAACAGA	AGGGCGCATTTGCACATAC
ANGPT2	CCGCTCGAGAACTTGCATCACTTAACGGACCA	ATTTGCGGCCGCTAGTCCCGAGTATAAAGCTGT
