# Supplementary material for: Pro-angiogenic scaffold-free Bio three-dimensional conduit developed from human induced pluripotent stem cell-derived mesenchymal stem cells promotes peripheral nerve regeneration
Source: Sci Rep. 2020 Jul 21;10:12034. doi: 10.1038/s41598-020-68745-1 (PMC7374629; doi:10.1038/s41598-020-68745-1)
Supplement: Supplementary file 3 — Supplementary Information 3. [file 41598_2020_68745_MOESM3_ESM.xlsx]

## Sheet: Neurogenesis regulation
Identifier	Gene Symbol	iPSC	iNCC	iMSC	sheet	CMSC	conduit	BMMSC
183	AGT	-2.30253	2.52315	-0.6202	2.86617	6.27207	5.45183	3.93583
214	ALCAM	4.665	5.0977	9.19935	7.32457	7.1157	4.9547	4.63837
323	APBB2	4.58883	3.72755	7.64665	7.34167	7.31273	7.50733	6.8746
658	BMPR1B	-0.191967	3.3011	4.88975	4.7859	5.2228	5.9412	3.66927
858	CAV2	0.636633	0.4734	8.1877	6.5119	4.50747	5.25143	6.10873
998	CDC42|CDC42P2	8.15043	8.1857	9.51695	9.60107	9.2471	8.4835	7.61973
1002	CDH4	3.6693	3.51255	5.3751	2.5877	-0.877	-1.6267	2.64453
1021	CDK6	5.03423	3.54215	8.2631	7.02937	6.3825	6.53847	4.77653
1031	CDKN2C	-3.04193	1.55125	-0.86315	2.36317	3.6913	4.41367	4.27693
26047	CNTNAP2	-3.3219	-1.58975	0.46535	2.83117	3.53777	2.7537	-3.3219
6387	CXCL12	5.71127	-2.1874	7.6418	7.49583	8.22067	6.7464	5.26477
51473	DCDC2	-2.35457	-2.6874	-0.52345	-3.3219	-2.93193	-2.65887	-3.11427
1745	DLX1	-3.3219	-3.3219	4.55495	4.79817	5.4951	3.99753	-1.61473
1746	DLX2	-3.3219	-3.3219	4.32085	4.3289	4.96703	3.08047	-3.11427
85440	DOCK7	3.84283	4.3096	5.11235	5.40447	5.48133	5.58953	5.0524
1826	DSCAM	-2.75927	1.4734	-0.52345	-1.36427	-3.3219	-3.3219	-3.3219
1908	EDN3	-3.03923	-3.3219	-1.72885	-3.05553	-1.7953	-1.94613	-3.3219
80303	EFHD1	2.1749	3.4123	5.796	4.95997	3.87983	2.33177	-2.7825
1942	EFNA1	1.1516	-1.29825	2.62635	3.2593	2.8425	1.28587	-2.9161
1959	EGR2	1.601	-1.72505	4.9729	3.85663	6.24453	4.27733	3.14183
2019	EN1	-3.3219	-2.6874	-2.0116	0.877167	0.897167	2.22667	4.26333
2020	EN2	-3.3219	-3.3219	-2.21795	-2.9983	-3.3219	-3.05007	-3.3219
1969	EPHA2	5.11303	6.2532	8.14705	5.39333	2.35233	3.22417	0.226167
9637	FEZ2	5.0338	5.30905	6.82185	6.87583	6.8316	6.1915	6.19477
2250	FGF5	-3.3219	-3.3219	7.26105	1.4979	-2.3607	-0.657567	3.9144
2624	GATA2	-3.3219	-0.0063	-0.07015	1.49257	0.3179	0.554133	-3.3219
2668	GDNF	-3.3219	-3.3219	-1.5225	-3.3219	-3.3219	-3.0899	-2.05603
388585	HES5	-3.3219	8.16285	1.59125	-3.3219	-3.3219	-3.3219	-3.3219
3082	HGF	-1.97057	-3.3219	3.38185	3.2791	5.04513	6.0541	4.5378
3569	IL6	-3.3219	-3.3219	0.26895	0.631933	-0.4544	0.489967	-3.12373
3778	KCNMA1	-1.2988	0.71585	0.61005	-0.0256667	-3.03393	0.341867	-3.12693
8609	KLF7	3.65463	2.14855	6.7459	6.24873	5.87417	5.17933	5.5301
3912	LAMB1	5.64957	4.7757	7.0872	8.89853	8.77847	8.58897	9.9201
3976	LIF	2.2736	1.8438	10.7576	4.4804	3.1596	4.07633	0.604033
266727	MDGA1	-0.161067	5.03275	2.30935	1.86587	3.30407	2.80587	2.43667
4233	MET	2.70573	1.9059	5.8262	5.32133	4.01073	3.0229	3.07157
79006	METRN	0.9283	4.6068	1.99475	2.17787	1.80917	1.6343	0.568467
4323	MMP14	7.21523	3.2266	9.39225	10.0303	9.37747	8.48083	11.1734
4734	NEDD4	3.02197	3.5165	7.4517	6.19197	5.97703	5.66943	6.2352
4771	NF2	6.08813	5.405	8.39035	6.58837	6.22483	6.32227	6.41207
4803	NGF	-2.42727	-2.1874	6.22565	2.0726	2.4859	0.329733	1.80197
27020	NPTN	0.141633	0.63835	-0.2939	-1.6208	-3.03393	-2.42687	-3.3219
7025	NR2F1	-2.70723	7.3345	4.3395	7.43353	7.13943	6.68167	3.6953
3084	NRG1	0.515467	3.2807	5.2298	2.12467	3.2614	2.00417	1.45297
8829	NRP1	-0.0223	4.2514	7.443	7.4145	6.20013	6.74207	7.76453
50863	NTM	4.4209	2.8156	7.8499	5.86163	5.24687	6.15323	6.22137
59277	NTN4	-0.356233	4.4322	1.04115	1.71503	-1.6321	1.49483	1.87263
4914	NTRK1	-3.3219	1.745	-0.86315	3.18933	3.72853	2.30433	1.7756
5048	PAFAH1B1	6.36157	6.21245	7.42505	7.1537	7.0136	6.53523	6.29657
5077	PAX3	-2.1062	7.7968	3.29685	3.68417	3.03107	1.98023	2.4728
23396	PIP5K1C	5.68597	4.85105	7.84525	7.34977	7.0558	6.64557	6.24087
5354	PLP1	-1.21237	4.0549	-2.51045	-1.6753	1.07843	-0.765667	-3.12373
55558	PLXNA3	4.35897	4.5576	5.3985	4.59367	4.81103	5.8701	4.99213
56978	PRDM8	-3.3219	2.8637	-0.73125	-1.0661	0.725533	2.12507	3.04603
5797	PTPRM	0.9699	2.0515	4.36	4.4311	4.41873	5.03397	4.8188
5879	RAC1	7.5702	6.90975	9.38745	8.80353	8.5933	8.1949	8.13713
389	RHOC	6.2341	5.96115	8.86385	8.68297	8.08567	7.60993	8.73287
57142	RTN4	8.1628	7.5679	10.1473	9.4122	8.76987	8.2063	8.38
146760	RTN4RL1	-2.75927	1.47335	-2.51045	2.6262	2.9496	2.81493	-1.6634
6277	S100A6	2.2957	2.83775	4.34665	4.56593	3.30353	6.22073	7.2828
10505	SEMA4F	2.24973	3.33465	2.62285	3.87817	4.19067	3.04523	2.05197
9037	SEMA5A	3.6384	2.49365	5.05395	6.11377	6.7442	5.99287	5.87323
5176	SERPINF1	4.85103	4.0159	9.27305	9.86447	10.6619	9.56613	10.0464
6469	SHH	-3.3219	-2.72425	-0.2306	-1.89073	-3.084	-2.32553	-3.3219
6495	SIX1	-1.02257	-1.29825	7.77715	8.06913	8.34377	7.98797	6.18683
9353	SLIT2	3.70227	3.70315	5.15575	5.23207	6.29287	5.5151	4.4075
6586	SLIT3	-0.827567	2.84935	0.5209	-0.0530333	1.14997	2.2261	3.28757
6722	SRF	6.29833	5.04825	7.51615	6.4271	6.31813	5.844	5.7314
6867	TACC1	3.5536	2.78625	6.03885	6.57777	6.0683	6.08027	5.60817
7040	TGFB1	4.51467	0.36205	8.75605	7.33117	6.7504	6.83693	7.52063
7042	TGFB2	1.44353	5.45885	7.8453	7.4294	6.0465	5.7632	2.40983
7077	TIMP2	5.97077	5.24685	9.46355	9.19163	8.23353	8.256	10.694
51330	TNFRSF12A	6.63807	1.53265	9.55855	6.9597	6.1557	5.72463	7.04703
7189	TRAF6	0.9467	2.0919	3.4984	2.9465	3.5952	3.32677	1.99633
150465	TTL	0.9467	2.0919	3.4984	2.9465	3.5952	3.32677	1.99633
7291	TWIST1	-1.89893	-2.72425	3.71445	5.79677	5.93063	5.90677	6.53723
8633	UNC5C	-1.82623	1.98855	0.9987	3.49013	5.11483	3.6173	-1.85787
7422	VEGFA	5.25633	5.9028	8.4213	4.27783	4.2352	7.5432	5.86617
7424	VEGFC	1.15637	3.55	5.58915	4.29217	2.5113	3.14647	4.65253
7472	WNT2	-3.3219	-3.3219	1.50445	-0.3062	-2.30887	-0.4463	-2.92877
7532	YWHAG	6.6236	5.6529	8.2188	7.4889	5.92733	5.8336	5.8336

## Sheet: Angiogenesis regulation
Identifier	Gene Symbol	iPSC	iNCC	iMSC	sheet	CMSC	conduit	BMMSC
90	ACVR1	4.94223	4.3998	6.7556	7.03683	6.60577	6.22613	7.00473
94	ACVRL1	-1.3559	-2.72425	1.61935	3.51817	3.31593	3.75447	4.90257
284	ANGPT1	-0.558833	-0.007	1.29145	3.2859	3.55137	2.52077	4.05247
285	ANGPT2	-3.03923	-3.3219	2.08885	-1.76443	-1.08503	4.40803	-3.12373
290	ANPEP	1.6837	-2.6874	6.2748	7.43763	6.11427	7.1464	10.2146
302	ANXA2|ANXA2P1	5.97587	7.7413	10.7101	10.5891	9.34517	9.57787	11.0382
58504	ARHGAP22	-2.58387	-2.6874	5.78335	1.69863	0.179433	3.70033	4.34153
83478	ARHGAP24	-1.4938	-2.6874	2.29865	3.74983	5.314	5.3166	4.68807
2683	B4GALT1	4.2691	3.98235	7.6577	8.00777	7.77347	7.41057	7.99267
841	CASP8	-0.494233	-3.3219	0.72285	1.35957	1.2566	1.63167	2.5664
1306	COL15A1	-2.7086	-2.6874	3.6904	3.2516	2.45923	4.10933	0.516333
1464	CSPG4	3.3153	-1.0905	4.68675	5.68287	4.7737	5.75047	4.85297
1490	CTGF	6.21713	7.3965	12.0287	8.1777	8.48407	6.8346	7.39613
6387	CXCL12	5.71127	-2.1874	7.6418	7.49583	8.22067	6.7464	5.26477
3491	CYR61	5.63647	5.1883	11.0359	7.89637	8.47753	6.73657	8.34897
1906	EDN1	-0.1047	-0.5068	5.3861	2.14043	1.84277	0.994767	-2.39937
1909	EDNRA	2.2366	2.43235	4.6087	7.21687	7.46747	6.75187	4.40577
2004	ELK3	4.54983	2.32995	8.13615	7.49173	7.4059	7.3634	6.98157
2022	ENG	2.0087	-2.6874	7.574	7.59747	6.727	6.1994	7.02177
2028	ENPEP	-0.965467	1.41985	0.70655	-0.373467	-1.9329	0.6107	0.996667
2034	EPAS1	-0.581667	-3.3219	5.20645	6.66767	5.04663	4.9428	6.33167
2069	EREG	-3.3219	-3.3219	2.79135	1.78253	-0.0793333	1.7014	-0.8909
2303	FOXC2	-1.24727	1.6386	6.5656	5.02177	4.7861	4.98647	0.8213
3091	HIF1A	6.96987	5.8464	10.0002	9.17127	8.15353	7.5107	9.05127
3576	IL8	-3.8619	-3.8619	5.28765	1.36483	-0.650067	0.1967	1.12083
688	KLF5	0.4753	0.06905	4.6844	4.65827	4.11483	4.43293	2.11647
4323	MMP14	7.21523	3.2266	9.39225	10.0303	9.37747	8.48083	11.1734
4627	MYH9	9.1292	7.7092	10.3761	9.23297	7.96517	7.9891	9.40937
8829	NRP1	-0.0223	4.2514	7.443	7.4145	6.20013	6.74207	7.76453
23129	PLXND1	4.87777	2.51595	6.99455	6.70167	5.38783	6.80613	6.90723
54538	ROBO4	-3.3219	-3.3219	-0.57005	-3.07243	-2.31063	-0.8225	0.975833
57142	RTN4	8.1628	7.5679	10.1473	9.4122	8.76987	8.2063	8.38
9037	SEMA5A	3.6384	2.49365	5.05395	6.11377	6.7442	5.99287	5.87323
6461	SHB	3.5567	2.2995	5.9156	5.68597	4.64913	4.89597	2.97753
6469	SHH	-3.3219	-2.72425	-0.2306	-1.89073	-3.084	-2.32553	-3.3219
54345	SOX18	-3.03923	-3.3219	2.38125	-0.813367	-1.29877	-2.1529	-3.3219
6722	SRF	6.29833	5.04825	7.51615	6.4271	6.31813	5.844	5.7314
6899	TBX1	-3.3219	-3.3219	0.1729	0.112867	-0.769267	-3.0899	-3.3219
7042	TGFB2	1.44353	5.45885	7.8453	7.4294	6.0465	5.7632	2.40983
7048	TGFBR2	0.1086	-2.6874	6.1251	5.49387	4.91953	4.75293	5.76973
7057	THBS1	4.34107	1.8623	10.998	9.18573	9.26987	6.2966	10.8316
51330	TNFRSF12A	6.63807	1.53265	9.55855	6.9597	6.1557	5.72463	7.04703
1890	TYMP	-1.5283	0.31305	0.9304	1.69643	1.98583	2.80553	6.34207
7422	VEGFA	5.25633	5.9028	8.4213	4.27783	4.2352	7.5432	5.86617
7423	VEGFB	3.8151	3.24495	5.3087	6.60503	6.6457	6.72207	5.5998
7424	VEGFC	1.15637	3.55	5.58915	4.29217	2.5113	3.14647	4.65253
