# Supplementary material for: Pro-angiogenic scaffold-free Bio three-dimensional conduit developed from human induced pluripotent stem cell-derived mesenchymal stem cells promotes peripheral nerve regeneration
Source: Sci Rep. 2020 Jul 21;10:12034. doi: 10.1038/s41598-020-68745-1 (PMC7374629; doi:10.1038/s41598-020-68745-1)
Supplement: Supplementary file 4 — Supplementary Information 4. [file 41598_2020_68745_MOESM4_ESM.xlsx]

## Sheet: Antibodies
Antigen	Host	Clone	Conjugate	Source	Cat. No.	Dilution
Human Vimentin	goat	poly	-	R&D Systems	AF2105	1/20
Collagen 1	rabbit	poly	-	NOVUS	NB600-408	1/100
Antigen	Host	Clone	Conjugate	Source	Cat. No.	Dilution
CD44	mouse	mono	PE	BD Pharmigen	555479	1/100
CD45	mouse	mono	APC	BD Pharmigen	340943	1/100
CD73	mouse	mono	PE	BD Pharmigen	550257	1/100
CD90	mouse	mono	PE	BD Pharmigen	555596	1/100
CD105	mouse	mono	APC	eBioscience	17-1057	1/100
HLA-DR	mouse	mono	APC	BD Pharmigen	641393	1/100
Mouse_IgG2a_k	mouse	mono	PE	BD Pharmigen	551438	1/100
Mouse_IgG2b_k	mouse	mono	APC	BD Pharmigen	565381	1/100
